# Supplementary material for: Anti-DFS70 Antibodies for Differentiating Systemic Autoimmune Rheumatic Disease in Patients with Positive ANA Tests: A Systematic Review and Meta-Analysis
Source: Diagnostics (Basel). 2021 Sep 1;11(9):1592. doi: 10.3390/diagnostics11091592 (PMC8468616; doi:10.3390/diagnostics11091592)
Supplement: Supplementary file 1 [file diagnostics-11-01592-s001.zip]

Archive with 1 entries (1 files):
- diagnostics-1345784-supplementary.pdf
